# Supplementary material for: Impact of Scala Tympani Geometry on Insertion Forces during Implantation
Source: Biosensors (Basel). 2022 Nov 10;12(11):999. doi: 10.3390/bios12110999 (PMC9688204; doi:10.3390/bios12110999)
Supplement: Supplementary file 1 [file biosensors-12-00999-s001.zip]

Archive with 1 entries (1 files):
- biosensors-1924497-supplementary.pdf
